# Supplementary material for: Takotsubo syndrome in patients with myasthenia gravis: a systematic review of previously reported cases
Source: BMC Neurol. 2019 Nov 12;19:281. doi: 10.1186/s12883-019-1523-z (PMC6849291; doi:10.1186/s12883-019-1523-z)
Supplement: Supplementary file 1 — Additional file 1. Datasheet of the review on Takotsubo Syndrome in patients with Myasthenia Gravis, 2018. This provides the data extracted for the review. [file 12883_2019_1523_MOESM1_ESM.xlsx]

## Sheet: Sheet 1
No	Title	Journal	Year	Authors	Quality assessment with CARE guidelines (out of 30)	Age	Gender	Country	WHO Region	Presenting complains	Past medical history	MG related drug history	Other drug history	Blepharoptosis	Eye movement disorder	Facial muscle weakness	Dysarthria	Dysphagia	Mastication disorder	Cervical muscle weakness	Limb muscle weakness	Respiratory disorder	Antiacetylcholine receptor (AChR) antibody	Edrophonium chloride (Tensilon) test	Eyelid easy fatigability test	Positive on repetitive stimulation test	MG age of onset	Thymoma	Myasthenic crisis	Striational muscle antibody	Hypokinesia	Akinesia	Dyskinesia	ST-segment elevation	ST-segment depression	T-wave inversion	QTc prolongation	Troponin (ng/mL)	Creatine kinase (U/L)	Coronary artery disease	TS type	Atrial fibrillation	Other Cardiovascular Ex	Other Neuro Ex	Other Respiratory Ex	ECG	Chest X-ray	Other Investigations	Left ventriculography
1	Respiratory insufficiency from myasthenia gravis and polymyositis due to malignant thymoma triggering Takotsubo syndrome	International Journal of Neuroscience	2018	Finsterer J, Stöllberger C, Ho C-Y	22	76	F	Austria	Europe	Dysarthria, chronic coughing, myalgia	Hypothyroidism after resection of thyroid adenoma, hypertension, atrial fibrillation	NA	L-thyroxin, candesartan, bisoprolol	0	Not mentioned	Not mentioned	Present	Not mentioned	Not mentioned	Not mentioned	Present	Present	Positive	Not mentioned	Not mentioned	Not mentioned	76	1	1	Not mentioned	Present	Not mentioned	Not mentioned	Not mentioned	Not mentioned	Not mentioned	Not mentioned	Elevated	Elevated	Not mentioned	Classical	Present	Bradycardia	Not mentioned	Not mentioned	Left axis deviation and normocardious sinus rhythm Repeated ECG - permanent right bundle branch block	Not mentioned	Otolaryngological - edema of vocal chords Anemia, suspected polymyositis	Apical ballooning, typical of classical TTS
2	A Case Report of Recurrent Takotsubo Cardiomyopathy in a Patient during Myasthenia Crisis	Case Reports in Critical Care	2017	Battineni A, Mullaguri N, Thanki S, Chockalingam A, Govindarajan R	23	69	F	Colombia	Region of the Americas	Chest pain, nausea, sweating, slurred speech, generalized weakness, palpitation	Myasthenia gravis, hypertension, myocardial infarction, chronic obstructive pulmonary disease, Grave’s ophthalmopathy	Immunoglobulin, prednisolone, pyridostigmine	Methimazole	0	Diplopia, ophthalmoparesis	Facial diplegia	Present	Present	Not mentioned	Not mentioned	Present	Not mentioned	Not mentioned	Not mentioned	Not mentioned	Not mentioned	Not mentioned	0	1	Not mentioned	Present	One year later mid and apical akinesia	Not mentioned	ST elevations in the anteroseptal leads (V1–V4)	Not mentioned	One year later deep T wave inversions in V1–V6 leads	Not mentioned	Elevated	Not mentioned	Present	Mid ventricular (1st), Classical (2nd)	Not mentioned	S3 gallop	Generalized weakness in proximal and distal muscles with easy fatigability, worsening bilateral proptosis	Nasal intonation, wheezing was noted in the upper lobes as well as crepitations in bilateral basal regions	Done	Not mentioned	Not mentioned	Severe LV dysfunction
3	Takotsubo syndrome associated with myasthenic crisis. A case report	Revista Mexicana de Cardiologia	2016	Hugo ECH, Roberto DL, Benjamin PT, Rebeca VR, Emilio MI, Myrlene RB	21	69	F	Mexico	Region of the Americas	Limb muscle weakness, swallowing difficulty, mastication difficulty, dyspnoea	Hypertension, Myasthenia gravis	Pyridostigmine	Losartan	1	Diplopia	Not mentioned	Present	Present	Present	Absent	Present	Present	Not mentioned	Not mentioned	Positive	Not mentioned	63	0	1	Not mentioned	Anteroapical and inferoapical hypokinesia	Not mentioned	Not mentioned	Elevation of 0.2 mV in DII, DIII, aVF and V4-V6	Not mentioned	Deep T wave inversion and asymmetric branches in DII, DIII, aVF and V3-V6	Not mentioned	Elevated	Elevated	Acute coronary syndrome	Classical	Not mentioned	Not mentioned	Not mentioned	Dyspnoea	Done	Anteroposterior projection with increased bilateral vascular pattern	Not mentioned	Basal hyperkinesis
4	Takotsubo cardiomyopathy in myasthaenia gravis crisis confirmed by cardiac MRI	BMJ Case reports	2015	Harries IB, Levoir H, Bucciarelli-Ducci C, Ramcharitar S	19	70	M	United Kingdom	Europe	Dyspnoea, lethargy, swallowing difficulty, mastication difficulty, chest tightness	Diabetes mellitus, hypertension, hypothyroidism and polymyalgia rheumatica	NA	Not mentioned	1	Not mentioned	Not mentioned	Not mentioned	Present	Not mentioned	Not mentioned	Not mentioned	Present	Positive	Not mentioned	Positive	Not mentioned	70	0	1	Not mentioned	Severe biplane apical hypokinesia	Not mentioned	Not mentioned	Acute widespread	Not mentioned	Not mentioned	Not mentioned	Elevated	Not mentioned	Absent	Classical	Not mentioned	Normal	Normal	Not mentioned	Done	Not mentioned	MRI - myocardial oedema	Not mentioned
5	Reverse Takotsubo Cardiomyopathy from Myasthenic Crisis: A Case Report	Journal of Cardiovascular Diseases & Diagnosis	2014	Carrie G Lenneman AS	19	34	F	United States of America	Region of the Americas	Shortness of breath, productive cough, wheezing, weakness, fatigue, limb weakness	Asthma, Crohn’s disease	NA	Not mentioned	1	Not mentioned	Not mentioned	Not mentioned	Present	Not mentioned	Present	Present	Present	Positive	Positive	Not mentioned	Not mentioned	34	0	1	Not mentioned	Not mentioned	Basal wall motion	Not mentioned	Not mentioned	Not mentioned	Borderline T-wave abnormalities in the anterolateral leads	Not mentioned	Elevated	Elevated CK-MB	Not mentioned	Basal	Not mentioned	S3 gallop	Not mentioned	Crackles	Done	Mild hyperinflation with left basilar infiltrates	Brain MRI - normal. Blood gas analysis - acute respiratory acidosis and hypoxemia	Not mentioned
6	Broken Heart Syndrome During Myasthenic crisis	Journal of clinical Neuromuscular disease	2014	Thanaviratananich S, Katirji B, Alshekhlee A	22	42	F	United States of America	Region of the Americas	Chest pain, shortness of breath, dysphagia, diplopia	Hoarseness of voice following thymectomy	NA	Not mentioned	1	Diplopia	Absent	Not mentioned	Present	Not mentioned	Not mentioned	Absent	Present	Positive	Not mentioned	Not mentioned	Not mentioned	42	1	1	Elevated	On the second hospital day - severe global left ventricular	Not mentioned	Not mentioned	Not mentioned	Not mentioned	Not mentioned	Not mentioned	Elevated	Normal	Not mentioned	Global	Not mentioned	Not mentioned	Normal	Normal	Narrow complex supraventricular tachycardia	Not mentioned	ENT - complete paralysis of the left vocal fold	Not mentioned
7	Pulmonary Edema in Myasthenic Crisis	Case Reports in Critical Care	2013	Anand US, Viswanathan S, Arulneyam J	20	50	F	India	South-East Asia	Cough, rhinorrhoea, headache, myalgias, fever, fatigue, breathlessness, slurring of speech, nasal regurgitation	Not mentioned	NA	NA	1	Not mentioned	Facial diplegia	Not mentioned	Not mentioned	Not mentioned	Present	Present	Present	Not mentioned	Not mentioned	Not mentioned	Positive	50	0	1	Not mentioned	Hypokinetic anterior wall, distal septum and apex	Not mentioned	Not mentioned	Not mentioned	Present	Observed in the lateral lead	Not mentioned	Normal	Elevated CK-MB	Not mentioned	Classical	Not mentioned	Tachycardia (110/min), hypotension (96/60mmHg)	Flaccid quadriparesis, floppy neck, and bilateral facial nerve paralysis	Tachypnoea (22/min), left-sided infra-axillary crackles	Occasional VPCs	Bilateral hilar infiltrates	Arterial blood gas analysis - respiratory alkalosis	Not mentioned
8	Takotsubo cardiomyopathy and torsade de pointes in myasthenic crisis: be aware of QT prolongation	American Journal of Emergency Medicine	2013	Valbusa A, Ingrassia S, Rosa GM, Infante MT, Schenone A, Montecucco F, et al	17	75	F	Italy	Europe	Muscle weakenss, dysphagia	Myasthenia gravis, depression	Not mentioned	Escitalopram, periciazine	1	Not mentioned	Not mentioned	Present	Not mentioned	Not mentioned	Not mentioned	Present	Not mentioned	Not mentioned	Not mentioned	Not mentioned	Not mentioned	Not mentioned	0	1	Not mentioned	Not mentioned	Not mentioned	Not mentioned	Normal	Normal	Present	Present	Elevated	Not mentioned	Not mentioned	Classical	Present	Normal	Not mentioned	Not mentioned	Done	Not mentioned	Not mentioned	Not mentioned
9	A case of takotsubo cardiomyopathy leading to the diagnosis of myasthenia gravis	Journal of Cardiology Cases	2012	Nishinarita R, Kawamura Y, Yasuda T, Horikoshi Y, Ito D, Sugihara T, et al	19	52	F	Japan	Western Pacific	Breathlessness, general fatigue	Hypoferric anemia, hyperthyroidism	NA	Not mentioned	1	Not mentioned	Not mentioned	Not mentioned	Not mentioned	Not mentioned	Not mentioned	Not mentioned	Present	Positive	Positive	Not mentioned	Positive	52	1	1	Not mentioned	Not mentioned	Apical	Not mentioned	ST elevations in almost all leads	Not mentioned	Not mentioned	Not mentioned	Not mentioned	Elevated, Elevated CK-MB	Absent	Classical	Not mentioned	Pansystolic murmur at apex with Levine III/IV	Muscle weakness	Coarse crackles in the lower lungs	Done	Enlargement of the mediastinal shadow	CT Scan - an anterior mediastinal mass invading the vessel. Blood gas analysis - respiratory acidosis (pH = 7.267; HCO3 − = 26.0)	Apical ballooning with hyperdynamic proximal segments and sparing of the apex, excessive contraction at the proximal segments with 45% left ventricular ejection fraction (LVEF) measured by the modified Simpson method
10	Recurrent takotsubo cardiomyopathy precipitated by myasthenic crisis	International Journal of Cardiology	2012	Wong CP, Chia PL	16	64	F	Singapore	Western Pacific	Central chest pain, dyspnea, generalized muscle weakness	Myasthenia gravis	Not mentioned	Not mentioned	0	Not mentioned	Not mentioned	Not mentioned	Not mentioned	Not mentioned	Not mentioned	Not mentioned	Not mentioned	Not mentioned	Not mentioned	Not mentioned	Not mentioned	Not mentioned	0	1	Not mentioned	Not mentioned	Apical	Not mentioned	Not mentioned	Not mentioned	Not mentioned	Not mentioned	Elevated	Elevated	Present	Classical (1st), Classical (2nd)	Not mentioned	Not mentioned	Not mentioned	Not mentioned	Done	Normal	Dipyridamole nuclear myocardial perfusion scan 3 months later - normal perfusion	Impaired left ventricular (LV) function with ejection fraction (EF) of 30%. The basal region of the LV was hypercontractile with presence of apical ballooning
11	Broken Heart Syndrome In Myasthenia gravis	Muscle and nerve	2011	Bansal V, Kansal MM, Rowin J	21	77	M	United States of America	Region of the Americas	Shortness of breath, dysphagia, dysarthria, diplopia	Not mentioned	NA	Not mentioned	1	Diplopia	Facial diplegia	Present	Present	Present	Present	Present	Present	Positive	Positive	Not mentioned	Not mentioned	77	0	1	Normal	Present	Not mentioned	Not mentioned	Anterior wall	Not mentioned	Not mentioned	Not mentioned	Elevated	Elevated CK-MB	Present	Classical	Not mentioned	Not mentioned	Bulbar weakness	Not mentioned	Done	Not mentioned	CT scan - normal Coronary angiography - not done, Blood gas analysis - acute respiratory acidosis (pH = 7.0)	Not mentioned
12	Emotional stress as a trigger of myasthenic crisis and concomitant takotsubo cardiomyopathy: a case report	Journal of Medical Case Reports	2010	Beydoun SR, Wang J, Levine RL, Farvid A	24	60	F	United States of America	Region of the Americas	Chest pain, shortness of breath	Not mentioned	NA	Not mentioned	1	Ophthalmoparesis, diplopia	Facial diplegia	Present	Present	Present	Not mentioned	Present	Present	Positive	Not mentioned	Not mentioned	Positive	60	0	1	Normal	Not mentioned	Not mentioned	Not mentioned	Sinus rhythm with 2mm ST elevation in V2 and V3 leads with q-waves	Not mentioned	Not mentioned	Not mentioned	Elevated	Not mentioned	Absent	Classical	Not mentioned	Not mentioned	Not mentioned	Not mentioned	Done	Not mentioned	CT Scan - anterior mediastinal mass in the chest	Apical ballooning with hyperdynamic proximal segments with sparing of the apex
13	Tako-tsubo cardiomyopathy in a patient with myasthenia gravis crisis: a rare clinical association	BMJ Case reports	2009	Bijulal S, Harikrishnan S, Namboodiri N, Ajitkumar VK, Gupta D, Mathuranath PS	20	40	F	India	South-East Asia	Generalised muscle weakness	Myasthenia gravis	Pyridostigmine, neostigmine	Not mentioned	0	Not mentioned	Not mentioned	Not mentioned	Not mentioned	Not mentioned	Not mentioned	Not mentioned	Present	Not mentioned	Not mentioned	Not mentioned	Not mentioned	40	1	1	Not mentioned	Not mentioned	Akinesia of apical segments	Not mentioned	Normal	Not mentioned	T wave inversion in the anterolateral leads	Not mentioned	Elevated	Normal	Not mentioned	Classical	Not mentioned	Normal	Not mentioned	Not mentioned	Done	Not mentioned	Not mentioned	In end systole showed apical ballooning resembling a pot, hyperkinetic basal segments
14	Severe Respiratory Failure and Torsades de Pointes Induced by Disopyramide in a Patient with Myasthenia Gravis	Internal medicine	2008	Hirose K, Yamaguchi H, Oshima Y, Choraku M, Hirono A, Takamori N, et al	20	63	F	Japan	Western Pacific	Aspiration pneumonia, dysphagia, bulbar paralysis, respiratory failure	Ocular myasthenia gravis, atrial fibrillation, heart failure	Prednisolone, anti-cholinesterase	Disopyramide, furosemide	1	Diplopia	Not mentioned	Not mentioned	Present	Present	Not mentioned	Not mentioned	Present	Positive	Positive	Not mentioned	Not mentioned	50	0	1	Not mentioned	Not mentioned	Not mentioned	Not mentioned	Not mentioned	Not mentioned	Present	Present	Not mentioned	Not mentioned	Not mentioned	Classical	Present	Not mentioned	Not mentioned	Not mentioned	Torsades de Pointes (TdP), tachyarrhythmia	Cardiac dilatation	Blood gas analysis - respiratory acidosis (pH = 7.562; HCO3= 29.6)	Not mentioned
15	Levosimendan: The Inotrope of Choice in Cardiogenic Shock Secondary to Takotsubo Cardiomyopathy?	Heart, Lung and Circulation	2007	Padayachee L.	24	80	F	Australia	Western Pacific	Difficulty swallowing and neck muscle weakness	Myasthenia gravis	Pyridostigmine, neostigmine and methylprednisolone	Not mentioned	0	Not mentioned	Not mentioned	Not mentioned	Present	Present	Present	Not mentioned	Present	Not mentioned	Not mentioned	Not mentioned	Not mentioned	Not mentioned	0	1	Not mentioned	Not mentioned	Apical and mid-ventricle akinesis	Not mentioned	Not mentioned	Not mentioned	T-wave inversion was noted on a 12 lead ECG	Not mentioned	Not mentioned	Not mentioned	Not mentioned	Classical	Not mentioned	Not mentioned	Bulbar- palsy, Increasing obtundation	Not mentioned	Done	Not mentioned	Coronary angiogram - normal epicardial coronary vessels, hypercapnoea. Blood gas analysis - respiratory acidosis (pH=7.07; HCO3= 29.9 mEq/L)	Basal hyperkinesis
16	Transient Ventricular Dysfunction (Takotsubo Cardiomyopathy)	Arquivos Brasileiros de Cardiologia	2005	Sousa JMA de, Knobel M, Buchelle G, Sousa JAM de, Fisher CH, Born D, et al	20	64	M	Brazil	Region of the Americas	Muscular weakness, shortness of breath, chest discomfort	Myasthenia gravis	Pyridostigmine	Not mentioned	0	Not mentioned	Not mentioned	Not mentioned	Not mentioned	Not mentioned	Not mentioned	Not mentioned	Present	Not mentioned	Not mentioned	Not mentioned	Not mentioned	63	0	1	Not mentioned	Present	Left ventricle had akinesia of the anteroapical wall, akinesia of the middle segment of all walls	Present	Approximately 2 mm from V1 to V6 with amputated R from V1 to V6	Not mentioned	Not mentioned	Not mentioned	Elevated	Elevated CK-MB	Not mentioned	Global	Not mentioned	Not mentioned	Not mentioned	Not mentioned	Done	Not mentioned	Echocardiogram - apical dyskinesia Emergency cine coronary angiography - the left marginal branch of the circumflex artery had a 60% atherosclerotic lesion, left ventricle had an ejection fraction of 33%.	Not mentioned
[truncated: 12 more columns]
